# Supplementary material for: Exomic Sequencing of Immune-Related Genes Reveals Novel Candidate Variants Associated with Alopecia Universalis
Source: PLoS One. 2013 Jan 11;8(1):e53613. doi: 10.1371/journal.pone.0053613 (PMC3543254; doi:10.1371/journal.pone.0053613)
Supplement: Table S3 — Primer pairs for genotyping of candidate variants. (XLS) [file pone.0053613.s004.xls]

## Sheet: Sheet1
Table S4. Primer pairs for genotyping of candidate variants
SNP	Forward primer	Reverse primer
rs41559420	5'-CCCCAGTGACCTGTGCTAAT-3'	5'-CAGCCAAAAAGGGAGATTCA-3'
rs28362679	5'-TTAAGAAAATTTCAAATGTCAGAGAA-3'	5'-ATATGGATGGGGACCATGTG-3'
rs113337937	5'-TGTCCTGTCCATTCTCAAGAT-3'	5'-AGAAGGCACCACCACAGC-3'
rs116375983	5'-CAGTCCCCATTTTCAGCACT-3'	5'-TGCGATAGGGAAGAAACCAG-3'
rs1805323	5'-CGTCAGTTTTAGGCGCTTTC-3'	5'-GGCCTTTTCTCTTCGTCACA-3'
rs117033348	5'-GATAGTTCCAGATTTGCTACAGTCT-3'	5'-TCTGAGCTTTGGACTTCTGACA-3'
rs1126477	5'-CAACAGGTGAAGCAGAGGAA-3'	5'-CAGACCTCTAGCCAATGCAG-3'
rs2277244	5'-GACATGCCTTGAGTGTGGAA-3'	5'-GCTTTGAGTGAGGAGATCAGAA-3'
rs2297950	5'-GGATCTGAAACAGCCTGGAG-3'	5'-CTTCCTGAGCCCACACAGTT-3'
rs17130745	5'-CAGCAAAGAAGACACAGTATCAA-3'	5'-CAATGTCATTCATTTCTGCTAAA-3'
rs78108426	5'-TTCTCAGTCACAGCCACAGC-3'	5'-GGGAGGCTGGAAGATCAGC-3'
rs41542812	5'-GAAGGAATGGGTCAGAAGGA-3'	5'-AATCCAAGACTTCGACTCCAG-3'
rs75268750	5'-TGGGAAAAGTGATTAAAGGTTTG-3'	5'-CCAGGAAGCTTACAGCCAAAT-3'
rs161704	5'-CAGGACATGAATAGGGGTCAG-3'	5'-GCTCTCAACTTGCCTGCTCT-3'
rs2276872	5'-TGTTGGGGTCATTTCCTTGT-3'	5'-CTTCCCACCACTGGCATAAT-3'
rs17847215	5'-AGGTGGCATGATCTCTGACC-3'	5'-TCCAGTCCTCCTGGGAGTC-3'
rs2273346	5'-CCAAAAATGTTGGTTAAAGTTTATTT-3'	5'-GCTCGGCTTTTTAACCTTTC-3'
rs2738047	5'-GCACCCTAACCCCCTACTTC-3'	5'-GCATAGCCCCAGACTGAGTAA-3'
rs4304840	5'-AGCTTTCCTAGCTTGTAGCTGA-3'	5'-GGAAAAATCAAGATACCAAAAGG-3'
rs116306892	5'-CCCCCTTCTTCTGTTCATCA-3'	5'-CTCACCTCCCTGCTGAGTTC-3'
rs34531670	5'-GATGGTGTGGAGGGTGAGAC-3'	5'-TGGCCATTGTAGTCCATCTG-3'
rs4911290	5'-TGGTTTTGAACACCGTGACT-3'	5'-GGACTTGGGGAAGTCAATGAT-3'
rs116897146	5'-GATGGTGTGGAGGGTGAGAC-3'	5'-TGGCCATTGTAGTCCATCTG-3'
rs1799945	5'-CTGCAACTCACCCTTCACAA-3'	5'-GCTCCCACAAGACCTCAGAC-3'
rs1049107	5'-GGAAGGAATGGGTCAGAAGG-3'	5'-TGAATGAACCTTAATCCAAGACTTC-3'
rs17611	5'-AGCGAGACCCCTTCTTCATT-3'	5'-TTTGTGTGCTTGGATTTTGC-3'
