# Supplementary material for: Exomic Sequencing of Immune-Related Genes Reveals Novel Candidate Variants Associated with Alopecia Universalis
Source: PLoS One. 2013 Jan 11;8(1):e53613. doi: 10.1371/journal.pone.0053613 (PMC3543254; doi:10.1371/journal.pone.0053613)
Supplement: Table S5 — Statistical results of 26 candidates in three different analyses. (XLS) [file pone.0053613.s006.xls]

## Sheet: Sheet1
																		Table S5. Statistical results of 26 candidates in three different analyses
chr1	3424388	G/A	4	2	0	0	69	3	0	83	MEGF6	rs947345	0.045	NA	11.5	NA					Total Case Analysis				Candidate Selection Analysis				14-Samples-Only Analysis
chr1	6638995	C/T	3	3	0	0	61	0	0	94	TAS1R1	novel	0	NA	Inf	NA		SNP	Gene	Risk Allele	p-value (Dominant Model)	OR (Dominant Model)	p-value (Recessive Model)	OR (Recessive Model)	p-value (Dominant Model)	OR (Dominant Model)	p-value (Recessive Model)	OR (Recessive Model)	p-value (Dominant Model)	OR (Dominant Model)	p-value (Recessive Model)	OR (Recessive Model)
chr1	7890053	G/A	3	3	0	0	68	4	0	83	PER3	rs1776342	0.008	NA	17	NA		rs41559420	HLA-DRB5	A	< 0.001	44.571	< 0.001	-	< 0.001	208	0.002	-	0.036	17.333	0.013	-
chr1	9009444	A/C	1	2	3	0	31	25	8	91	CA6	rs2274328	0.144	0.045	4.697	7		rs28362679	BTNL2	A	< 0.001	30.214	-	-	< 0.001	141	-	-	0.04	11.75	-	-
chr1	11090897	A/G	3	1	2	0	97	41	6	11	MASP2	rs2273346	0.317	0.034	2.064	11.5		rs113337937	HLA-A	del	< 0.001	18.857	-	-	0.016	9.429	-	-	< 0.001	28.286	-	-
chr1	11579470	G/A	1	3	2	0	64	30	11	50	PTCHD2	rs2072994	0.043	0.145	7.805	4.273		rs116375983	HLA-DMB	T	< 0.001	8.917	0.159	3.861	0.045	5.944	0.188	6.95	< 0.001	10.898	0.377	2.673
chr1	12776344	A/T	0	1	5	0	30	64	49	12	AADACL3	rs3000859	0.253	0.024	Inf	9.592		rs1805323	PMS2	T	0.001	8.125	0.332	1.683	0.024	Inf	0.121	4.769	0.015	5.417	0.76	0.734
chr1	12855898	C/T	2	4	0	0	119	25	0	11	PRAMEF1	rs76032448	0.013	NA	9.52	NA		rs117033348	TLR1	G	0.001	7.754	-	-	0.007	14.4	-	-	0.019	5.76	-	-
chr1	12907449	C/G	1	5	0	0	94	58	1	2	LOC649330	rs78163065	0.039	NA	7.966	0		rs1126477	LTF	T	0.002	6.847	0.193	2.19	0.026	Inf	0.538	1.643	0.026	4.431	0.163	2.629
chr1	12907508	T/C	1	5	0	0	95	58	0	2	LOC649330	rs75918656	0.036	NA	8.19	NA		rs2277244	DMBT1	T	0.003	6.074	-	-	0.013	13.667	-	-	0.02	5.062	-	-
chr1	12919111	G/A	1	5	0	0	92	59	0	4	PRAMEF2	rs9728577	0.042	NA	7.797	NA		rs2297950	CHIT1	T	0.006	4.024	0.017	7.667	0.044	8.667	0.188	7.667	0.06	2.889	0.123	5.111
chr1	12921539	T/G	2	4	0	0	134	13	1	7	PRAMEF2	rs1063798	0.002	NA	19.143	0		rs17130745	GBP4	C	0.009	6.083	0.115	-	0.046	9.125	-	-	0.051	4.977	0.083	-
chr1	12954490	A/G	2	4	0	0	111	35	0	9	PRAMEF10	novel	0.038	NA	6.343	NA		rs78108426	CIITA	A	0.009	4.667	-	0	0.025	10.5	-	0	0.131	2.8	-	0
chr1	13036247	T/A	0	4	1	1	51	44	14	46	PRAMEF22	rs71279237	0.048	0.513	Inf	1.696		rs41542812	HLA-DQB1	G	0.015	5.4	0.01	-	0.001	50.4	0.068	-	0.342	2.1	-	-
chr1	13183631	A/T	2	4	0	0	88	8	0	59	LOC440563	rs80009603	0.002	NA	22	NA		rs75268750	C5	A	0.019	4	-	-	0.019	9.333	-	-	0.174	2.545	-	-
chr1	13183634	G/A	2	4	0	0	90	9	0	56	LOC440563	rs2982225	0.002	NA	20	NA		rs161704	IL31RA	A	0.023	3.16	0.18	2.156	0.015	Inf	0.496	1.725	0.202	1.896	0.199	2.352
chr1	13474951	C/G	1	5	0	0	64	34	5	52	PRAMEF19	rs12131695	0.038	NA	8.205	0		rs2276872	CD96	C	0.024	3.025	0.387	2.667	0.003	18.485	-	0	0.366	1.479	0.295	3.897
chr1	13497592	A/G	3	3	0	0	70	9	0	76	PRAMEF16	novel	0.034	NA	7.778	NA		rs17847215	INPPL1	C	0.036	4	-	-	0.015	14	-	-	0.211	2.545	-	-
chr1	16891365	G/A	1	5	0	0	112	43	0	0	NBPF1	novel	0.009	NA	13.023	NA		rs2273346	MASP2	G	0.046	2.522	0.081	4.059	0.317	2.064	0.034	11.5	0.064	2.752	0.485	1.769
chr1	16918424	G/C	1	5	0	0	93	62	0	0	NBPF1	rs9730077	0.046	NA	7.5	NA		rs2738047	DEFB1	T	0.053	5.153	-	-	0.024	14.6	-	-	0.418	2.246	-	-
chr1	19596124	C/T	0	1	5	0	16	62	46	31	AKR7L	rs2235794	0.447	0.034	Inf	8.478		rs4304840	CLEC4D	G	0.06	2.413	-	0	0.045	5.897	-	0	0.288	1.638	-	0
chr1	19597420	G/T	2	3	1	0	90	26	1	38	AKR7L	rs12046875	0.035	0.096	6.667	23.2		rs116306892	MICA	C	0.084	2.227	0.069	4.553	0.519	1.361	0.029	12.9	0.07	2.722	0.455	1.985
chr1	21806710	T/G	1	5	0	0	83	16	3	53	NBPF3	rs12034222	0.002	NA	21.842	0		rs34531670	KIR3DP1	C	0.106	2.114	0.248	2.593	0.023	8.286	-	-	0.458	1.269	0.48	1.795
chr1	25679393	G/A	3	3	0	0	144	11	0	0	TMEM50A	rs113677244	0.009	NA	13.091	NA		rs4911290	C20orf185	A	0.223	3.2	0.494	1.143	0.044	11.667	-	-	0.4	2.189	0.898	0.571
chr1	25747230	G/C	2	3	0	1	52	6	2	95	RHCE	rs586178	0.031	NA	9.75	0		rs116897146	KIR3DP1	C	0.226	1.66	0.541	1.495	0.026	18.25	-	-	0.707	0.841	-	0
chr1	28209366	A/G	1	2	3	0	57	14	14	70	C1orf38	rs3766400	0.022	0.076	10.179	5.071		rs1799945	HFE	G	0.289	2.254	-	-	0.04	10.143	-	-	-	0	-	-
chr1	36886117	C/T	3	1	2	0	106	42	7	0	OSCP1	rs2275477	0.297	0.037	2.163	10.571		rs1049107	HLA-DQB1	T	0.3	1.548	0.094	3.625	0.025	11.5	0.33	3.625	0.745	0.784	0.65	1.115
chr1	36898067	T/C	3	1	2	0	88	26	4	37	OSCP1	rs34409118	0.191	0.027	2.933	14.25		rs17611	C5	T	0.393	1.404	0.024	2.949	0.172	Inf	0.006	14.744	0.712	0.877	0.288	1.638
chr1	38227086	A/T	0	4	2	0	27	20	11	97	EPHA10	rs4653328	0.031	0.352	Inf	2.136
chr1	42047300	A/T	3	3	0	0	54	6	0	95	HIVEP3	rs41269473	0.029	NA	9	NA
chr1	44137257	C/A	0	0	6	0	16	64	73	2	KDM4A	rs586339	0.524	0.014	Inf	Inf
chr1	44595113	G/C	0	1	5	0	28	70	55	2	KLF17	rs2429051	0.306	0.029	Inf	8.909
chr1	47279175	C/T	2	4	0	0	102	25	1	27	CYP4B1	rs4646487	0.023	NA	7.846	0
chr1	47614434	C/T	1	5	0	0	62	33	7	53	CYP4A22	rs4926600	0.044	NA	7.75	0
chr1	47838652	A/G	4	2	0	0	125	6	0	24	CMPK1	rs72553947	0.04	NA	10.417	NA
chr1	67581127	T/C	2	4	0	0	112	36	1	6	C1orf141	rs2273682	0.043	NA	6.054	0
chr1	71440052	T/C	4	2	0	0	129	6	0	20	PTGER3	rs13306014	0.038	NA	10.75	NA
chr1	75055419	T/C	1	5	0	0	96	55	4	0	C1orf173	rs2305549	0.037	NA	8.136	0
chr1	75214441	A/G	0	0	6	0	19	55	80	1	TYW3	rs1133891	0.462	0.022	Inf	Inf
chr1	89659086	T/C	4	2	0	0	146	8	0	1	GBP4	rs17130745	0.046	NA	9.125	NA
chr1	103379918	G/A	0	0	6	0	18	36	71	30	COL11A1	rs3753841	0.404	0.038	Inf	Inf
chr1	113657233	T/G	3	3	0	0	153	1	0	1	LRIG2	rs41296184	0	NA	153	NA
chr1	116310937	C/T	2	4	0	0	128	23	2	2	CASQ2	rs10801999	0.011	NA	10.24	0
chr1	117146423	C/T	2	3	0	1	62	1	0	92	IGSF3	novel	0.001	NA	93	NA
chr1	117158898	C/T	1	5	0	0	93	28	0	34	IGSF3	novel	0.005	NA	16.607	NA
chr1	117158909	C/T	1	5	0	0	85	27	0	43	IGSF3	novel	0.006	NA	15.741	NA
chr1	117158972	A/G	0	6	0	0	67	56	0	32	IGSF3	rs3965246	0.011	NA	Inf	NA
chr1	144823943	G/A	3	3	0	0	67	8	0	80	NBPF9	rs1065060	0.03	NA	8.375	NA
chr1	145112414	T/C	0	5	0	1	68	71	0	16	SEC22B	rs2590131	0.038	NA	Inf	NA
chr1	145281633	C/A	2	4	0	0	83	26	0	46	NOTCH2NL	rs28576333	0.039	NA	6.385	NA
chr1	145326106	A/T	2	4	0	0	114	10	1	30	NBPF10	rs79409680	0.002	NA	20.727	0
chr1	148009371	G/A	2	4	0	0	135	15	0	5	NBPF14	rs11554534	0.002	NA	18	NA
chr1	152186042	A/G	4	2	0	0	82	3	1	69	HRNR	rs12751022	0.048	NA	10.25	0
chr1	152188940	A/G	2	4	0	0	66	0	0	89	HRNR	rs34655925	0	NA	Inf	NA
chr1	153004853	C/T	0	4	2	0	49	25	24	57	SPRR1B	rs3795382	0.019	0.469	Inf	1.542
chr1	153391726	G/A	4	2	0	0	117	0	0	38	S100A7A	novel	0.002	NA	Inf	NA
chr1	153391729	G/A	2	3	1	0	91	20	3	41	S100A7A	rs3006414	0.023	0.188	7.913	7.4
chr1	154042880	C/T	4	2	0	0	153	0	0	2	NUP210L	novel	0.001	NA	Inf	NA
chr1	155028450	C/A	3	2	1	0	84	11	1	59	ADAM15	rs77062647	0.04	0.115	7	19
chr1	158517142	C/T	1	2	3	0	61	81	13	0	OR6Y1	rs41273491	0.252	0.014	3.245	10.923
chr1	161751741	A/G	1	2	3	0	80	52	19	4	ATF6	rs1058405	0.091	0.036	5.634	6.947
chr1	175105996	C/T	1	5	0	0	94	46	8	7	TNN	rs2072036	0.031	NA	8.704	0
chr1	180905294	C/T	3	3	0	0	44	5	1	105	KIAA1614	rs79791475	0.046	NA	7.333	0
chr1	183201970	G/C	1	3	2	0	93	57	3	2	LAMC2	rs2296303	0.042	0.011	7.75	25
chr1	183616926	T/C	1	5	0	0	116	35	4	0	APOBEC4	rs1174657	0.006	NA	14.872	0
chr1	183617105	A/G	1	5	0	0	115	36	4	0	APOBEC4	rs1174658	0.007	NA	14.375	0
chr1	184765072	A/G	3	3	0	0	129	16	0	10	FAM129A	rs28927681	0.027	NA	8.062	NA
chr1	196759282	C/T	4	0	2	0	107	6	3	39	CFHR3	rs379370	0.091	0.019	5.944	18.833
chr1	203152801	T/C	0	5	1	0	64	43	12	36	CHI3L1	rs880633	0.012	0.49	Inf	1.783
chr1	203194186	C/T	1	3	1	1	65	27	3	60	CHIT1	rs2297950	0.044	0.188	8.667	7.667
chr1	205814485	G/A	1	4	1	0	99	41	13	2	PM20D1	rs1104899	0.027	0.43	9.167	2.154
chr1	210577884	G/A	1	5	0	0	36	16	4	99	HHAT	rs2294851	0.035	NA	9	0
chr1	215848645	T/C	4	2	0	0	154	0	0	1	USH2A	novel	0.001	NA	Inf	NA
chr1	227268705	T/C	4	2	0	0	150	5	0	0	CDC42BPA	rs34943764	0.022	NA	15	NA
chr1	229623338	T/C	2	4	0	0	127	25	2	1	NUP133	rs1065674	0.013	NA	9.407	0
chr1	229631734	T/C	2	4	0	0	126	26	2	1	NUP133	rs11805194	0.015	NA	9	0
chr1	243493907	A/T	2	3	1	0	113	30	5	7	SDCCAG8	rs2275155	0.036	0.215	6.457	5.72
chr1	247006051	G/C	3	1	2	0	106	42	7	0	AHCTF1	rs12410563	0.297	0.037	2.163	10.571
chr1	248458676	T/C	0	2	3	1	25	49	13	68	OR2T12	rs6678138	0.196	0.035	Inf	8.538
chr1	248813827	T/C	2	2	2	0	60	12	6	77	OR2T27	rs1782241	0.038	0.099	6.667	6
chr2	15542337	C/G	3	3	0	0	144	10	1	0	NBAS	rs74411619	0.009	NA	13.091	0
chr2	15555762	C/G	3	3	0	0	144	10	1	0	NBAS	rs74727069	0.009	NA	13.091	0
chr2	21260084	G/A	4	2	0	0	107	4	0	44	APOB	rs13306198	0.03	NA	13.375	NA
chr2	39008949	G/A	0	5	1	0	75	56	12	12	GEMIN6	rs1056104	0.013	0.427	Inf	2.183
chr2	74761539	T/A	0	3	3	0	71	58	18	8	LOXL3	rs17010021	0.022	0.034	Inf	7.167
chr2	96072724	C/T	4	2	0	0	62	1	0	92	FAHD2A	novel	0.018	NA	31	NA
chr2	97808510	G/A	0	5	0	1	101	20	0	34	ANKRD36	novel	0	NA	Inf	NA
chr2	97808515	G/A	3	2	0	1	112	3	0	40	ANKRD36	novel	0.013	NA	24.889	NA
chr2	97808524	A/G	3	2	0	1	111	1	0	43	ANKRD36	novel	0.004	NA	74	NA
chr2	101911488	T/C	4	2	0	0	147	8	0	0	RNF149	rs76603135	0.046	NA	9.188	NA
chr2	107049392	T/A	4	2	0	0	126	4	0	25	RGPD3	rs62152467	0.023	NA	15.75	NA
chr2	120885310	G/A	0	0	6	0	14	74	67	0	EPB41L5	rs1034489	0.574	0.008	Inf	Inf
chr2	130832444	C/A	0	3	2	1	54	26	2	73	POTEF	rs2599794	0.006	0.015	Inf	26.667
chr2	130877752	T/C	0	2	4	0	40	20	21	74	POTEF	rs2897665	0.021	0.054	Inf	5.714
chr2	130898813	G/A	4	2	0	0	141	4	0	10	CCDC74B	rs2599962	0.018	NA	17.625	NA
chr2	130949553	A/G	0	6	0	0	78	39	10	28	TUBA3E	rs1052422	0.004	NA	Inf	0
chr2	130951949	G/A	0	6	0	0	61	65	18	11	TUBA3E	rs62165074	0.041	NA	Inf	0
chr2	133540605	G/T	2	2	1	1	115	15	4	21	NCKAP5	rs13016342	0.028	0.17	9.079	8.125
chr2	133542585	C/G	2	2	1	1	66	6	2	81	NCKAP5	rs17325719	0.018	0.18	12.375	9
chr2	138759649	C/T	2	4	0	0	131	16	2	6	HNMT	rs11558538	0.004	NA	14.556	0
chr2	149247342	A/G	4	2	0	0	146	0	0	9	MBD5	novel	0.001	NA	Inf	NA
chr2	160294842	A/G	3	3	0	0	135	19	1	0	BAZ2B	rs3213790	0.038	NA	6.75	0
chr2	168725680	C/T	4	2	0	0	149	4	0	2	B3GALT1	rs117455823	0.017	NA	18.625	NA
chr2	172409920	T/C	4	2	0	0	154	0	0	1	CYBRD1	rs16859487	0.001	NA	Inf	NA
chr2	179393111	A/G	1	4	0	1	95	35	5	20	TTN	rs16866378	0.034	NA	9.5	0
chr2	179398509	C/A	1	4	0	1	95	31	6	23	TTN	rs3731752	0.028	NA	10.27	0
chr2	179400895	C/T	1	4	0	1	85	28	2	40	TTN	rs2278196	0.022	NA	11.333	0
chr2	179404628	T/A	1	4	0	1	105	29	3	18	TTN	rs72648270	0.015	NA	13.125	0
chr2	179421694	A/G	0	0	5	1	26	55	53	21	TTN	rs9808377	0.349	0.011	Inf	Inf
chr2	179427536	T/C	0	0	5	1	21	27	29	78	TTN	rs3829746	0.218	0.01	Inf	Inf
chr2	179430997	G/A	0	0	5	1	29	72	38	16	TTN	rs3731746	0.319	0.002	Inf	Inf
chr2	179434516	C/T	1	4	0	1	96	36	5	18	TTN	rs3813243	0.035	NA	9.366	0
chr2	179436020	G/A	0	4	1	1	64	59	14	18	TTN	rs744426	0.047	0.433	Inf	2.196
chr2	179444939	C/T	0	1	4	1	28	67	36	24	TTN	rs2303838	0.31	0.026	Inf	10.556
chr2	179451420	G/A	0	0	5	1	22	56	54	23	TTN	rs2042996	0.411	0.013	Inf	Inf
chr2	179464527	T/C	0	0	5	1	24	56	56	19	TTN	rs1001238	0.388	0.014	Inf	Inf
chr2	186670780	T/A	1	1	4	0	50	68	37	0	FSIP2	rs16827154	0.381	0.037	2.381	6.378
chr2	186671357	G/A	1	1	4	0	50	67	37	1	FSIP2	rs17826534	0.377	0.038	2.404	6.324
chr2	186671912	G/A	1	1	4	0	51	68	36	0	FSIP2	rs1862066	0.368	0.034	2.452	6.611
chr2	201437817	A/G	4	2	0	0	148	7	0	0	SGOL2	rs75048316	0.037	NA	10.571	NA
chr2	202082459	T/A	2	2	2	0	103	45	7	0	CASP10	rs13006529	0.111	0.037	3.962	10.571
chr2	202122995	A/G	0	0	6	0	16	53	85	1	CASP8	rs3769823	0.526	0.031	Inf	Inf
chr2	203846865	C/T	3	3	0	0	146	8	0	1	ALS2CR8	rs75249727	0.004	NA	18.25	NA
chr2	214794743	A/C	0	4	2	0	73	59	21	2	SPAG16	rs12623569	0.023	0.209	Inf	3.143
chr2	218713282	G/A	1	4	1	0	65	26	9	55	TNS1	rs3796033	0.028	0.457	9.286	2.022
chr2	219894330	C/T	2	4	0	0	104	9	0	42	CCDC108	rs117885048	0.001	NA	23.111	NA
chr2	231077110	C/T	2	4	0	0	103	33	1	18	SP110	rs9061	0.043	NA	6.059	0
chr2	234436069	C/T	1	2	2	1	72	49	5	29	USP40	rs36075906	0.119	0.023	5.333	16.133
chr2	234590970	T/G	0	3	3	0	53	83	19	0	UGT1A7	rs17868323	0.087	0.034	Inf	7.158
chr2	234590975	G/A	0	3	3	0	56	80	19	0	UGT1A7	rs17868324	0.073	0.034	Inf	7.158
chr2	234591205	T/C	1	3	2	0	90	57	8	0	UGT1A7	rs11692021	0.056	0.046	6.923	9.188
chr2	234602191	A/G	1	3	2	0	91	56	8	0	UGT1A6	rs2070959	0.052	0.046	7.109	9.188
chr2	234669144	G/A	1	4	1	0	98	51	6	0	UGT1A1	rs4148323	0.032	0.237	8.596	4.967
chr2	234750831	T/C	0	0	6	0	10	55	85	5	HJURP	rs3806589	0.667	0.037	Inf	Inf
chr3	12875443	G/A	1	2	3	0	69	62	20	4	CAND2	rs12629133	0.164	0.041	4.207	6.55
chr3	12962074	G/A	1	5	0	0	61	17	1	76	IQSEC1	rs35319679	0.005	NA	16.944	0
chr3	41756965	C/T	1	3	2	0	112	39	4	0	ULK4	rs61744388	0.009	0.016	13.023	18.875
chr3	41756986	A/T	1	3	2	0	112	40	3	0	ULK4	rs61744385	0.009	0.011	13.023	25.333
chr3	41877414	T/C	1	3	2	0	113	40	2	0	ULK4	rs3774372	0.008	0.007	13.452	38.25
chr3	41942255	A/G	1	4	1	0	121	33	1	0	ULK4	rs75907560	0.003	0.073	17.794	30.8
chr3	42794123	C/G	4	2	0	0	126	7	0	22	CCDC13	rs75893579	0.049	NA	9	NA
chr3	45869972	C/T	3	3	0	0	133	21	0	1	LZTFL1	rs1129183	0.044	NA	6.333	NA
chr3	46450429	C/A	4	2	0	0	146	2	0	7	CCRL2	novel	0.007	NA	36.5	NA
chr3	46501268	C/T	0	4	1	1	29	17	7	102	LTF	rs1126477	0.026	0.538	Inf	1.643
chr3	47162886	C/T	2	4	0	0	124	28	3	0	SETD2	rs76208147	0.021	NA	8	0
chr3	48422235	T/A	1	2	3	0	61	77	17	0	FBXW12	rs6784322	0.252	0.026	3.245	8.118
chr3	48732480	T/C	4	2	0	0	51	2	0	102	IP6K2	rs17080319	0.048	NA	12.75	NA
chr3	56114861	T/C	2	3	0	1	109	23	0	23	ERC2	rs12488237	0.047	NA	7.109	NA
chr3	56650012	G/A	4	2	0	0	148	7	0	0	CCDC66	rs4681904	0.037	NA	10.571	NA
chr3	56653424	A/T	2	4	0	0	125	29	1	0	CCDC66	rs61747991	0.019	NA	8.333	0
chr3	56653427	T/C	2	4	0	0	125	29	1	0	CCDC66	rs61747994	0.019	NA	8.333	0
chr3	66313795	T/G	3	2	0	1	96	2	0	57	SLC25A26	novel	0.011	NA	32	NA
chr3	75713561	C/T	1	5	0	0	99	55	0	1	FRG2C	novel	0.028	NA	9	NA
chr3	75714929	G/A	1	5	0	0	96	57	0	2	FRG2C	novel	0.034	NA	8.421	NA
chr3	75714950	C/A	1	5	0	0	102	50	0	3	FRG2C	novel	0.02	NA	10.2	NA
chr3	75715099	T/A	0	6	0	0	58	76	1	20	FRG2C	novel	0.039	NA	Inf	0
chr3	75787726	G/A	0	1	5	0	4	60	32	59	ZNF717	novel	0.782	0.023	Inf	10
chr3	75787829	C/G	2	3	0	1	100	13	0	42	ZNF717	novel	0.018	NA	11.538	NA
chr3	97888405	A/G	4	2	0	0	149	5	0	1	OR5H15	novel	0.023	NA	14.9	NA
chr3	98250986	C/T	0	4	2	0	62	66	20	7	GPR15	rs2230344	0.042	0.205	Inf	3.2
chr3	111286375	G/C	1	5	0	0	122	30	3	0	CD96	rs2276872	0.003	NA	18.485	0
chr3	112188609	T/G	3	3	0	0	136	18	1	0	BTLA	rs76844316	0.034	NA	7.158	0
chr3	112666718	C/T	3	3	0	0	141	8	3	3	CD200R1	rs57657464	0.01	NA	12.818	0
chr3	118866376	C/T	3	0	3	0	81	58	15	1	C3orf30	rs56317615	0.611	0.019	1.11	9.267
chr3	146167089	T/A	3	3	0	0	134	19	1	1	PLSCR2	rs118036548	0.039	NA	6.7	0
chr3	151161112	A/G	4	2	0	0	145	8	0	2	IGSF10	rs12487205	0.047	NA	9.062	NA
chr3	155571275	T/C	4	0	2	0	119	21	4	11	SLC33A1	rs3804769	0.295	0.019	2.38	17.5
chr3	183756702	G/A	0	1	5	0	22	53	50	30	HTR3D	rs6789754	0.324	0.047	Inf	7.5
chr3	186337713	T/C	0	1	5	0	27	67	55	6	AHSG	rs4917	0.311	0.033	Inf	8.545
chr3	186338382	G/C	0	1	5	0	26	68	55	6	AHSG	rs4918	0.326	0.033	Inf	8.545
chr4	86798	C/T	1	4	1	0	93	51	8	3	ZNF595	rs3789149	0.04	0.301	7.881	3.6
chr4	87113	T/C	0	5	1	0	91	55	9	0	ZNF595	rs2006748	0.006	0.324	Inf	3.244
chr4	1388817	C/G	4	2	0	0	67	3	0	85	CRIPAK	novel	0.047	NA	11.167	NA
chr4	1388819	T/C	4	2	0	0	71	2	0	82	CRIPAK	novel	0.027	NA	17.75	NA
chr4	2307225	G/A	4	2	0	0	50	1	1	103	ZFYVE28	novel	0.049	NA	12.5	0
chr4	5448429	A/G	0	6	0	0	35	24	10	86	STK32B	rs3733182	0.019	NA	Inf	0
chr4	6925790	A/T	4	2	0	0	146	1	0	8	TBC1D14	novel	0.004	NA	73	NA
chr4	38800022	A/G	3	3	0	0	144	10	0	1	TLR1	rs117033348	0.007	NA	14.4	NA
chr4	71384537	C/T	1	5	0	0	102	50	3	0	AMTN	rs35286445	0.023	NA	9.623	0
chr4	79786856	G/A	1	3	2	0	90	54	8	3	BMP2K	rs2288255	0.05	0.047	7.258	9
chr4	87809020	C/G	3	1	2	0	97	45	8	5	C4orf36	rs72613147	0.37	0.048	1.83	8.875
chr4	103832650	T/A	0	6	0	0	93	62	0	0	NHEDC1	novel	0.005	NA	Inf	NA
chr4	103832665	T/C	1	5	0	0	117	38	0	0	NHEDC1	novel	0.005	NA	15.395	NA
chr4	103832687	T/C	1	5	0	0	125	26	0	4	NHEDC1	novel	0.001	NA	24.038	NA
chr4	103870578	A/G	3	3	0	0	147	8	0	0	NHEDC1	rs79959710	0.004	NA	18.375	NA
chr4	110790911	A/T	1	2	3	0	47	89	15	4	LRIT3	rs764205	0.404	0.021	2.26	9.067
chr4	113565835	G/A	4	0	2	0	113	35	3	4	LARP7	rs79383654	0.479	0.012	1.487	24.667
chr4	113568544	G/A	4	0	2	0	117	35	3	0	LARP7	rs62317770	0.464	0.011	1.539	25.333
chr4	151792589	T/G	4	2	0	0	152	3	0	0	LRBA	novel	0.011	NA	25.333	NA
chr4	190874256	C/T	0	6	0	0	73	82	0	0	FRG1	novel	0.025	NA	Inf	NA
chr4	190904414	T/C	4	2	0	0	137	5	0	13	TUBB4Q	rs71512812	0.026	NA	13.7	NA
chr5	13931340	C/T	0	0	6	0	12	74	69	0	DNAH5	rs1530496	0.623	0.009	Inf	Inf
chr5	32786389	A/G	3	0	2	1	78	30	6	41	NPR3	rs2270915	0.514	0.036	1.444	12
chr5	33535060	G/A	0	0	6	0	9	68	78	0	ADAMTS12	rs25754	0.704	0.018	Inf	Inf
chr5	40843342	G/C	4	2	0	0	153	2	0	0	CARD6	novel	0.007	NA	38.25	NA
chr5	50090163	G/A	4	2	0	0	148	7	0	0	PARP8	novel	0.037	NA	10.571	NA
chr5	54960673	C/G	0	2	4	0	71	42	20	22	SLC38A9	rs4865615	0.012	0.008	Inf	11.3
chr5	55206444	G/A	0	5	1	0	79	59	16	1	IL31RA	rs161704	0.015	0.496	Inf	1.725
chr5	56207123	T/A	1	5	0	0	91	52	9	3	C5orf35	rs2257505	0.047	NA	7.459	0
chr5	64097145	C/G	0	2	4	0	42	43	17	53	CWC27	rs7735338	0.047	0.013	Inf	10
chr5	74017590	G/C	4	2	0	0	154	1	0	0	GFM2	rs35080306	0.003	NA	77	NA
chr5	78181477	C/T	1	1	4	0	51	41	16	47	ARSB	rs1065757	0.149	0.009	4.474	11.5
chr5	78421959	G/A	0	5	1	0	65	32	7	51	BHMT	rs3733890	0.004	0.371	Inf	2.771
chr5	79031732	G/T	3	2	0	1	128	1	0	26	CMYA5	rs59506448	0.003	NA	85.333	NA
chr5	82815408	G/A	2	2	2	0	96	48	8	3	VCAN	rs2287926	0.148	0.047	3.429	9
chr5	90052289	G/A	1	0	4	1	41	61	37	16	GPR98	rs10062026	0.544	0.023	1.673	11.027
chr5	90151589	G/A	0	0	5	1	32	55	52	16	GPR98	rs2247870	0.279	0.009	Inf	Inf
chr5	94826655	C/A	1	5	0	0	120	28	4	3	TTC37	rs2303650	0.003	NA	18.75	0
chr5	94861118	G/C	1	5	0	0	121	30	4	0	TTC37	rs17084873	0.003	NA	17.794	0
chr5	94939193	A/G	1	5	0	0	123	26	4	2	ARSK	rs17084927	0.002	NA	20.5	0
chr5	111066697	T/C	2	4	0	0	123	25	5	2	C5orf13	rs11559	0.019	NA	8.2	0
chr5	129521440	C/T	4	2	0	0	147	7	0	1	CHSY3	rs78253116	0.038	NA	10.5	NA
chr5	139745548	T/A	3	2	0	1	132	4	0	19	SLC4A9	rs117501145	0.014	NA	22	NA
chr5	139931629	C/G	1	2	1	2	53	5	3	94	SRA1	rs117757312	0.014	0.229	19.875	6.444
chr5	147499891	G/T	1	4	1	0	91	49	11	4	SPINK5	rs2303070	0.045	0.384	7.583	2.545
chr5	149755744	G/C	3	3	0	0	117	12	1	25	TCOF1	rs2071240	0.022	NA	9	0
chr5	149759096	T/C	3	3	0	0	122	12	0	21	TCOF1	rs7713638	0.017	NA	10.167	NA
chr5	150102470	C/T	3	2	0	1	140	4	0	11	DCTN4	novel	0.013	NA	23.333	NA
chr5	150908812	C/T	3	3	0	0	136	17	0	2	FAT2	rs7718054	0.027	NA	8	NA
chr5	178634683	C/T	2	4	0	0	49	7	3	96	ADAMTS2	rs11750821	0.017	NA	9.8	0
chr5	179135353	C/A	4	2	0	0	141	7	0	7	CANX	rs79378421	0.04	NA	10.071	NA
chr6	656343	T/C	0	6	0	0	102	41	3	9	HUS1B	rs17136239	0.001	NA	Inf	0
chr6	3727811	C/G	0	1	5	0	27	61	56	11	C6orf145	rs226959	0.297	0.041	Inf	7.857
chr6	12124587	C/G	1	4	1	0	95	44	5	11	HIVEP1	rs2228212	0.023	0.221	9.694	5.56
chr6	26091179	C/G	4	2	0	0	142	7	0	6	HFE	rs1799945	0.04	NA	10.143	NA
chr6	26370616	G/C	3	3	0	0	115	6	0	34	BTN3A2	rs9379861	0.005	NA	19.167	NA
chr6	26370657	A/G	3	3	0	0	139	5	0	11	BTN3A2	rs9358936	0.002	NA	27.8	NA
chr6	26373507	G/A	3	3	0	0	136	14	0	5	BTN3A2	rs13216828	0.018	NA	9.714	NA
chr6	28264717	C/T	3	3	0	0	131	13	0	11	PGBD1	rs3800326	0.017	NA	10.077	NA
chr6	29408528	A/G	0	5	1	0	79	41	18	17	OR10C1	rs114850510	0.007	0.579	Inf	1.333
chr6	29523952	A/G	0	6	0	0	103	27	3	22	UBD	rs111621944	0	NA	Inf	0
chr6	29912030	G/C	1	4	0	1	60	15	0	80	HLA-A	rs59581768	0.01	NA	16	NA
chr6	29912042	G/A	2	3	0	1	59	7	0	89	HLA-A	rs60318678	0.018	NA	12.643	NA
chr6	31378335	G/C	4	0	2	0	98	31	5	21	MICA	rs116306892	0.519	0.029	1.361	12.9
chr6	32363893	G/A	2	4	0	0	141	2	0	12	BTNL2	rs28362679	0	NA	141	NA
chr6	32487242	G/A	2	2	2	0	104	1	0	50	HLA-DRB5	rs41559420	0	0.002	208	Inf
chr6	32497961	T/A	2	0	4	0	57	4	1	93	HLA-DRB5	rs1064587	0.002	0	22.8	122
chr6	32549481	C/T	1	5	0	0	77	47	4	27	HLA-DRB1	rs112408735	0.046	NA	7.549	0
chr6	32557479	G/A	2	4	0	0	81	20	0	54	HLA-DRB1	rs9270302	0.022	NA	8.1	NA
chr6	32629931	C/G	1	3	1	1	63	5	0	87	HLA-DQB1	rs41542812	0.001	0.068	50.4	Inf
chr6	32629936	C/T	1	3	1	1	46	12	4	93	HLA-DQB1	rs1049107	0.025	0.33	11.5	3.625
chr6	32905086	G/T	2	3	1	0	107	32	4	12	HLA-DMB	rs116375983	0.045	0.188	5.944	6.95
chr6	35430686	G/A	3	2	1	0	107	11	1	36	FANCE	rs9462088	0.023	0.094	8.917	23.6
chr6	36976637	G/C	0	1	5	0	24	22	16	93	FGD2	rs831510	0.064	0.009	Inf	14.375
chr6	39282806	G/T	1	1	4	0	50	66	20	19	KCNK16	rs11756091	0.297	0.008	2.907	11.6
chr6	46976812	T/C	2	3	1	0	111	33	5	6	GPR110	rs1226475	0.046	0.214	5.842	5.76
chr6	63990101	G/A	4	2	0	0	150	5	0	0	LGSN	novel	0.022	NA	15	NA
chr6	74497009	A/G	1	1	4	0	52	74	29	0	CD109	rs2351528	0.355	0.017	2.524	8.69
chr6	74497152	G/A	1	1	4	0	53	73	29	0	CD109	rs5023688	0.343	0.017	2.598	8.69
chr6	76640781	C/T	1	4	1	0	64	34	4	53	IMPG1	rs3734313	0.036	0.253	8.421	4.9
chr6	109323519	G/T	4	2	0	0	143	8	0	4	SESN1	rs2273668	0.048	NA	8.938	NA
chr6	110107517	T/C	0	5	1	0	65	66	23	1	FIG4	rs9885672	0.041	0.629	Inf	1.139
chr6	129635800	G/A	1	5	0	0	62	18	3	72	LAMA2	rs2306942	0.008	NA	14.762	0
chr6	129813053	A/G	2	4	0	0	111	33	3	8	LAMA2	rs2244008	0.041	NA	6.167	0
chr6	136590640	A/C	0	6	0	0	67	88	0	0	BCLAF1	rs62431286	0.037	NA	Inf	NA
chr6	138413333	G/C	0	1	5	0	34	50	52	19	PERP	rs648802	0.187	0.038	Inf	8.077
chr6	139197609	G/A	3	1	2	0	92	44	4	15	ECT2L	rs1529151	0.35	0.02	1.917	17
chr6	143092754	G/A	4	2	0	0	125	1	1	28	HIVEP2	rs34875559	0.01	NA	31.25	0
chr7	6026942	G/T	0	4	2	0	65	59	13	18	PMS2	rs1805323	0.024	0.121	Inf	4.769
chr7	6066450	T/C	0	6	0	0	77	61	16	1	EIF2AK1	rs2640	0.018	NA	Inf	0
chr7	12269417	C/G	0	1	5	0	24	70	58	3	TMEM106B	rs3173615	0.366	0.037	Inf	8.103
chr7	18066569	C/A	1	4	1	0	103	45	7	0	PRPS1L1	rs3800962	0.021	0.267	9.904	4.229
chr7	23757162	G/C	2	1	3	0	67	40	7	41	STK31	rs6945306	0.21	0.007	2.851	15.286
chr7	36324325	G/T	3	2	0	1	64	1	0	90	EEPD1	rs3815682	0.012	NA	42.667	NA
chr7	36445856	G/A	0	0	6	0	7	55	87	6	ANLN	rs197367	0.754	0.044	Inf	Inf
chr7	45932669	A/G	1	1	4	0	42	75	33	5	IGFBP1	rs4619	0.471	0.029	1.944	7.091
chr7	47852837	C/T	2	1	3	0	95	34	9	17	PKD1L1	rs2290386	0.089	0.008	4.419	14.333
chr7	47906069	C/T	4	2	0	0	147	7	1	0	PKD1L1	rs79519739	0.046	NA	9.188	0
chr7	57188016	A/G	1	1	4	0	42	76	33	4	ZNF479	rs11981414	0.476	0.028	1.927	7.152
chr7	57188718	T/C	1	1	4	0	38	80	37	0	ZNF479	rs2191989	0.551	0.037	1.624	6.378
chr7	57193730	T/C	3	3	0	0	136	18	0	1	ZNF479	novel	0.03	NA	7.556	NA
chr7	63808867	C/A	0	4	2	0	45	25	13	72	ZNF736	rs11976837	0.012	0.265	Inf	2.692
chr7	64389089	A/C	1	1	4	0	46	79	30	0	ZNF273	rs2017252	0.435	0.019	2.11	8.333
chr7	64452738	G/A	1	3	1	1	86	35	5	29	ERV3	rs67047829	0.043	0.212	8.6	6.05
chr7	64452830	C/T	1	0	4	1	40	69	30	16	ERV3	rs34639489	0.559	0.011	1.616	14.533
chr7	73279482	T/C	0	1	4	1	20	36	25	74	WBSCR28	rs13227841	0.257	0.042	Inf	8.96
chr7	73455561	C/T	4	2	0	0	145	7	0	3	ELN	rs41350445	0.039	NA	10.357	NA
chr7	89984409	A/G	1	0	5	0	28	68	58	1	GTPBP10	rs42664	0.702	0.035	1.111	8.276
chr7	100679316	T/A	2	4	0	0	116	32	0	7	MUC17	novel	0.027	NA	7.25	NA
chr7	100679318	A/C	2	4	0	0	119	30	0	6	MUC17	novel	0.021	NA	7.933	NA
chr7	100680132	G/A	2	4	0	0	105	36	0	14	MUC17	rs75782138	0.047	NA	5.833	NA
chr7	107214174	T/G	4	2	0	0	154	1	0	0	DUS4L	novel	0.003	NA	77	NA
chr7	130368464	G/A	0	6	0	0	124	28	3	0	TSGA13	rs77973466	0	NA	Inf	0
chr7	133906669	C/T	2	1	3	0	67	65	17	6	LRGUK	rs35149449	0.45	0.029	1.634	7.765
chr7	138329572	G/A	4	2	0	0	114	4	0	37	SVOPL	rs79848686	0.027	NA	14.25	NA
chr7	141673074	T/C	4	2	0	0	126	4	0	25	TAS2R38	novel	0.023	NA	15.75	NA
chr7	142479954	C/T	0	2	4	0	40	39	19	57	PRSS2	novel	0.049	0.021	Inf	8.316
chr7	143043267	C/T	3	3	0	0	95	6	0	54	CLCN1	novel	0.007	NA	15.833	NA
chr7	143270172	A/G	0	2	3	1	16	76	10	53	LOC441294	rs62484910	0.437	0.012	Inf	13.8
chr7	149990447	C/A	4	2	0	0	50	1	1	103	ACTR3C	novel	0.049	NA	12.5	0
chr7	150171165	G/A	4	2	0	0	142	8	0	5	GIMAP8	rs79397821	0.048	NA	8.875	NA
chr8	1824881	G/A	4	2	0	0	149	2	0	4	ARHGEF10	novel	0.007	NA	37.25	NA
chr8	6728298	C/T	4	2	0	0	146	5	0	4	DEFB1	rs2738047	0.024	NA	14.6	NA
chr8	7308386	T/C	0	2	4	0	20	87	35	13	SPAG11B	rs1042797	0.412	0.042	Inf	6.114
chr8	12049320	C/A	0	5	0	1	55	20	1	79	FAM86B1	rs2684093	0.003	NA	Inf	0
chr8	22675244	G/C	4	2	0	0	143	7	1	4	PEBP4	rs117235442	0.048	NA	8.938	0
chr8	41566438	C/T	2	4	0	0	72	7	0	76	ANK1	rs2304877	0.002	NA	20.571	NA
chr8	41906095	A/G	1	3	2	0	72	29	9	45	MYST3	rs3824276	0.026	0.1	9.474	5.611
chr8	52733003	C/T	0	6	0	0	84	67	0	4	PCMTD1	rs79195845	0.009	NA	Inf	NA
chr8	55539057	G/A	0	3	3	0	61	77	16	1	RP1	rs444772	0.053	0.023	Inf	8.625
chr8	55541450	G/A	0	3	3	0	61	77	17	0	RP1	rs446227	0.054	0.026	Inf	8.118
chr8	55541513	T/C	0	3	3	0	60	78	17	0	RP1	rs414352	0.058	0.026	Inf	8.118
chr8	63659635	G/A	1	1	3	1	40	27	5	83	NKAIN3	rs4739003	0.141	0.007	5	20.1
chr8	70585325	G/A	3	3	0	0	132	7	1	15	SLCO5A1	rs117676215	0.006	NA	16.5	0
chr8	87226700	A/G	3	1	2	0	116	33	0	6	SLC7A13	rs9656982	0.138	0.001	3.515	Inf
chr8	97614625	G/A	3	1	2	0	93	57	5	0	SDC2	rs3816208	0.464	0.022	1.5	15
chr8	99044528	C/T	1	3	0	2	54	11	3	87	MATN2	rs2255317	0.039	NA	11.571	0
chr8	101721812	G/A	0	6	0	0	67	78	0	10	PABPC1	novel	0.027	NA	Inf	NA
chr8	101721817	T/C	0	6	0	0	71	79	0	5	PABPC1	novel	0.024	NA	Inf	NA
chr8	101721839	C/A	0	6	0	0	79	58	0	18	PABPC1	novel	0.007	NA	Inf	NA
chr8	101721899	C/A	2	4	0	0	112	28	0	15	PABPC1	novel	0.021	NA	8	NA
chr8	139165273	G/A	0	2	4	0	38	78	37	2	FAM135B	rs13280444	0.188	0.039	Inf	6.27
chr8	139701209	G/T	1	4	1	0	92	47	6	10	COL22A1	rs4909444	0.031	0.252	8.679	4.633
chr8	146067054	G/A	0	2	4	0	40	74	38	3	ZNF7	rs1735169	0.168	0.043	Inf	6
chr9	117696	G/A	2	4	0	0	76	17	0	62	FOXD4	rs9406415	0.018	NA	8.941	NA
chr9	117713	T/C	1	5	0	0	66	25	6	58	FOXD4	rs2492216	0.019	NA	10.645	0
chr9	8331583	T/A	4	2	0	0	122	3	0	30	PTPRD	rs116557994	0.017	NA	20.333	NA
chr9	14819370	G/T	1	3	1	1	101	28	0	26	FREM1	rs7023244	0.012	0.037	14.429	Inf
chr9	15744607	G/A	4	1	1	0	152	3	0	0	C9orf93	rs75259523	0.011	0.037	25.333	Inf
chr9	16435848	T/C	3	3	0	0	128	10	3	14	BNC2	rs3739714	0.017	NA	9.846	0
chr9	33386167	G/C	2	4	0	0	61	9	0	85	AQP7	rs79172651	0.007	NA	13.556	NA
chr9	33796799	A/T	2	4	0	0	58	18	0	79	PRSS3	novel	0.042	NA	6.444	NA
chr9	43625382	G/A	0	0	5	1	20	89	40	6	FAM75A6	rs10907643	0.494	0.002	Inf	Inf
chr9	43626759	G/A	0	1	4	1	49	9	22	75	FAM75A6	rs2491539	0.011	0.029	Inf	10.545
chr9	43627428	G/A	0	0	5	1	21	51	75	8	FAM75A6	rs11261835	0.47	0.038	Inf	Inf
chr9	69423550	G/T	0	6	0	0	56	79	0	20	ANKRD20A4	novel	0.045	NA	Inf	NA
chr9	72962899	A/G	4	2	0	0	143	0	0	12	SMC5	novel	0.001	NA	Inf	NA
chr9	90503313	C/G	1	3	2	0	85	40	6	24	C9orf79	rs76003300	0.027	0.04	9.239	10.417
chr9	90534206	T/C	3	0	2	1	81	22	0	52	FAM75C1	rs2481989	0.308	0.002	2.455	Inf
chr9	90534212	A/G	3	0	3	0	99	9	0	47	FAM75C1	rs654472	0.015	0	11	Inf
chr9	90745326	T/C	4	2	0	0	138	0	0	17	FAM75C2	rs614649	0.001	NA	Inf	NA
chr9	99537071	T/C	1	5	0	0	97	48	10	0	ZNF510	rs2289651	0.034	NA	8.362	0
chr9	100388119	G/T	3	1	2	0	89	60	6	0	TSTD2	rs10817858	0.516	0.029	1.348	12.417
chr9	107367393	G/T	3	2	1	0	105	13	1	36	OR13C2	rs112364120	0.033	0.094	7.5	23.6
chr9	107367395	T/C	3	2	1	0	107	11	1	36	OR13C2	novel	0.023	0.094	8.917	23.6
chr9	107367396	A/C	3	2	1	0	109	9	0	37	OR13C2	novel	0.012	0.048	12.111	Inf
chr9	109687403	A/G	3	3	0	0	137	18	0	0	ZNF462	rs17723637	0.03	NA	7.611	NA
chr9	109689752	C/T	3	3	0	0	125	17	0	13	ZNF462	rs3814541	0.033	NA	7.353	NA
chr9	116136198	C/T	0	6	0	0	59	54	21	21	HDHD3	rs1043836	0.035	NA	Inf	0
chr9	123753514	C/A	3	3	0	0	140	15	0	0	C5	rs75268750	0.019	NA	9.333	NA
chr9	123769200	C/T	0	1	5	0	40	75	39	1	C5	rs17611	0.172	0.006	Inf	14.744
chr9	123860689	C/T	0	1	5	0	37	76	42	0	CEP110	rs10818504	0.203	0.008	Inf	13.452
chr9	125512575	G/A	0	0	6	0	0	90	64	1	OR1L6	rs4838012	NA	0.006	NA	Inf
chr9	132580901	C/G	3	3	0	0	138	16	0	1	TOR1A	rs1801968	0.023	NA	8.625	NA
chr9	135277301	A/G	1	4	1	0	106	39	7	3	TTF1	rs3739914	0.014	0.272	11.522	4.143
chr9	135277341	C/A	0	4	2	0	89	57	9	0	TTF1	rs8999	0.007	0.055	Inf	8.111
chr9	135786904	A/G	3	3	0	0	79	11	1	64	TSC1	rs1073123	0.046	NA	6.583	0
chr9	136555629	T/C	0	5	1	0	40	34	19	62	SARDH	rs886016	0.04	0.752	Inf	0.779
chr10	6527143	G/A	1	2	3	0	53	83	18	1	PRKCQ	rs2236379	0.339	0.03	2.624	7.556
chr10	15145569	A/G	3	3	0	0	130	12	0	13	RPP38	rs3814171	0.014	NA	10.833	NA
chr10	15145855	C/G	2	4	0	0	121	24	2	8	RPP38	rs15772	0.014	NA	9.308	0
chr10	15146061	C/G	3	3	0	0	140	14	1	0	RPP38	rs34040166	0.019	NA	9.333	0
chr10	15256194	G/A	2	4	0	0	113	27	3	12	FAM171A1	rs3814165	0.025	NA	7.533	0
chr10	24831846	C/T	3	3	0	0	132	19	0	4	KIAA1217	rs59421477	0.036	NA	6.947	NA
chr10	24908998	C/T	3	3	0	0	142	13	0	0	ARHGAP21	novel	0.014	NA	10.923	NA
chr10	37505141	G/A	3	3	0	0	136	17	1	1	ANKRD30A	rs1200876	0.03	NA	7.556	0
chr10	37505192	C/T	3	3	0	0	136	18	1	0	ANKRD30A	rs1200875	0.034	NA	7.158	0
chr10	47087609	G/A	3	3	0	0	65	2	0	88	PPYR1	rs79871698	0.003	NA	32.5	NA
chr10	51859751	C/A	2	4	0	0	95	23	1	36	FAM21A	rs2596979	0.022	NA	7.917	0
chr10	72307101	C/T	1	1	4	0	37	45	22	51	KIAA1274	rs3740447	0.321	0.027	2.761	7.455
chr10	72535007	C/T	0	0	6	0	18	16	21	100	C10orf27	rs2254174	0.11	0.005	Inf	Inf
chr10	73434888	G/C	1	1	3	1	38	12	2	103	CDH23	rs1227049	0.031	0.003	10.857	37.5
chr10	75451811	C/T	4	2	0	0	129	1	0	25	AGAP5	novel	0.005	NA	64.5	NA
chr10	78084184	C/T	4	2	0	0	149	2	0	4	C10orf11	rs35349706	0.007	NA	37.25	NA
chr10	96066341	A/G	2	2	2	0	96	53	5	1	PLCE1	rs2274223	0.158	0.023	3.31	14.9
chr10	96106240	G/C	2	2	2	0	106	44	5	0	NOC3L	rs11187895	0.092	0.022	4.327	15
chr10	96117074	G/A	3	3	0	0	134	11	1	9	NOC3L	rs116919128	0.013	NA	11.167	0
chr10	96447562	T/A	3	3	0	0	133	21	1	0	CYP2C18	rs41291550	0.048	NA	6.045	0
chr10	96540410	G/A	3	3	0	0	133	21	1	0	CYP2C19	rs4986893	0.048	NA	6.045	0
chr10	102265183	G/A	1	5	0	0	100	48	6	1	SEC31B	rs2295772	0.026	NA	9.259	0
chr10	102265847	A/C	1	5	0	0	96	44	5	10	SEC31B	rs2295774	0.022	NA	9.796	0
chr10	102269206	A/G	1	5	0	0	45	12	1	97	SEC31B	rs3763695	0.006	NA	17.308	0
chr10	106130801	G/A	4	2	0	0	147	8	0	0	CCDC147	novel	0.046	NA	9.188	NA
chr10	106152111	T/A	0	6	0	0	84	54	17	0	CCDC147	rs11192036	0.011	NA	Inf	0
chr10	108338917	T/C	1	2	3	0	85	59	8	3	SORCS1	rs11192966	0.069	0.005	6.343	18
chr10	114169276	A/G	2	4	0	0	119	36	0	0	ACSL5	rs3736946	0.034	NA	6.611	NA
chr10	115352005	A/G	2	4	0	0	80	11	0	64	NRAP	rs11196389	0.005	NA	14.545	NA
chr10	121565909	A/G	4	2	0	0	104	1	0	50	INPP5F	rs3736822	0.007	NA	52	NA
chr10	123996934	G/A	2	3	1	0	55	13	1	86	TACC2	rs2295878	0.027	0.155	7.857	13.6
chr10	124340406	G/C	1	4	0	1	97	40	1	17	DMBT1	rs111575923	0.034	NA	9.463	0
chr10	124358583	C/T	2	3	0	1	82	9	0	64	DMBT1	rs2277244	0.013	NA	13.667	NA
chr10	129899578	T/C	1	1	4	0	52	69	34	0	MKI67	rs8473	0.355	0.028	2.524	7.118
chr10	129899778	G/C	1	1	4	0	52	70	32	1	MKI67	rs11106	0.351	0.023	2.549	7.625
chr10	129902281	G/A	1	1	4	0	55	70	30	0	MKI67	rs1063535	0.319	0.019	2.75	8.333
chr10	129903016	T/C	1	1	4	0	55	60	32	8	MKI67	rs7071768	0.285	0.028	2.989	7.188
chr10	129904474	G/A	2	4	0	0	120	32	0	3	MKI67	rs61738284	0.025	NA	7.5	NA
chr10	129905429	C/T	2	4	0	0	123	32	0	0	MKI67	rs7918199	0.023	NA	7.688	NA
chr10	129906364	G/A	2	4	0	0	119	30	0	6	MKI67	rs4750685	0.021	NA	7.933	NA
chr10	129910475	T/G	2	4	0	0	120	31	0	4	MKI67	rs997983	0.023	NA	7.742	NA
chr11	4976013	A/G	1	1	2	2	92	7	8	48	OR51A2	rs55827480	0.013	0.04	18.4	12.375
chr11	4976077	T/G	1	1	2	2	92	7	6	50	OR51A2	rs2570573	0.01	0.026	21.231	16.5
chr11	4976145	C/G	1	1	2	2	94	3	3	55	OR51A2	rs56066301	0.002	0.011	47	32.333
chr11	4976768	C/T	2	0	4	0	93	3	6	53	OR51A2	rs112749434	0.002	0.001	20.667	32
chr11	5221645	C/A	1	5	0	0	92	46	4	13	OR51V1	rs11512276	0.027	NA	9.2	0
chr11	5443969	A/C	0	3	3	0	62	69	16	8	OR51Q1	rs58283839	0.041	0.026	Inf	8.188
chr11	5686870	T/A	4	2	0	0	152	3	0	0	TRIM5	novel	0.011	NA	25.333	NA
chr11	6520164	T/A	1	5	0	0	89	40	4	22	DNHD1	rs2555158	0.021	NA	10.114	0
chr11	6532519	C/T	2	4	0	0	98	25	3	29	DNHD1	rs4758423	0.03	NA	7	0
chr11	6806827	G/T	0	5	1	0	75	68	11	1	OR2AG1	rs2659880	0.021	0.378	Inf	2.6
chr11	6807163	C/G	0	5	1	0	79	60	11	5	OR2AG1	rs2659879	0.013	0.386	Inf	2.527
chr11	6891385	G/A	0	4	2	0	56	39	12	48	OR10A2	rs2741764	0.014	0.16	Inf	3.958
chr11	17519742	C/G	1	5	0	0	84	45	9	17	USH1C	rs1064074	0.042	NA	7.778	0
chr11	45975130	C/T	1	0	5	0	30	51	51	23	PHF21A	rs3736508	0.594	0.04	1.471	7.941
chr11	46890165	C/T	0	6	0	0	26	18	9	102	LRP4	rs3816614	0.025	NA	Inf	0
chr11	46898771	T/C	0	6	0	0	75	56	24	0	LRP4	rs6485702	0.021	NA	Inf	0
chr11	55890732	G/A	2	3	1	0	130	24	1	0	OR8H3	rs11606538	0.01	0.073	10.4	30.8
chr11	56058535	C/T	2	3	1	0	125	29	1	0	OR8H1	rs11600896	0.019	0.073	8.333	30.8
chr11	56468452	A/C	1	5	0	0	94	52	0	9	OR9G1	rs79970235	0.028	NA	9.038	NA
chr11	62402335	C/T	4	2	0	0	151	3	0	1	GANAB	rs2276295	0.011	NA	25.167	NA
chr11	71169547	G/C	0	3	3	0	52	65	17	21	NADSYN1	rs2276360	0.058	0.038	Inf	6.882
chr11	71941033	G/C	2	3	0	1	56	6	0	93	INPPL1	rs17847215	0.015	NA	14	NA
chr11	94040636	T/G	2	3	0	1	91	7	0	57	FOLR4	rs76779571	0.006	NA	19.5	NA
chr11	100226883	T/A	1	1	3	1	52	29	6	68	CNTN5	rs1216183	0.1	0.006	5.943	20.25
chr11	103907858	G/C	4	2	0	0	68	1	0	86	DDI1	rs115094910	0.016	NA	34	NA
chr11	111386823	G/T	4	2	0	0	149	6	0	0	C11orf88	novel	0.029	NA	12.417	NA
chr11	113194069	G/C	4	2	0	0	151	2	2	0	TTC12	novel	0.016	NA	18.875	0
chr11	123886583	A/G	2	3	0	1	92	14	0	49	OR10G4	rs4474449	0.025	NA	9.857	NA
chr11	123886984	A/G	1	2	3	0	40	55	11	49	OR10G4	rs4936880	0.283	0.025	3.03	8.636
chr11	123887164	A/C	1	2	3	0	54	85	16	0	OR10G4	rs4936881	0.331	0.022	2.673	8.688
chr11	123900694	A/G	3	1	2	0	105	46	1	3	OR10G8	rs75994039	0.284	0.004	2.234	75.5
chr11	123900916	C/T	3	1	2	0	96	42	2	15	OR10G8	rs75240316	0.295	0.008	2.182	34.5
chr11	123909099	G/T	3	1	2	0	101	45	1	8	OR10G7	rs59358830	0.291	0.004	2.196	73
chr11	124253161	G/A	1	5	0	0	96	59	0	0	OR8B2	rs530740	0.037	NA	8.136	NA
chr11	124253170	G/A	1	5	0	0	98	57	0	0	OR8B2	rs530765	0.032	NA	8.596	NA
chr11	124267148	C/T	2	4	0	0	105	28	7	15	OR8B3	rs653057	0.044	NA	6	0
chr11	124440362	C/G	0	6	0	0	80	62	11	2	OR8A1	rs55861866	0.014	NA	Inf	0
chr11	133714522	G/A	0	1	5	0	34	73	48	0	SPATA19	rs2282602	0.235	0.015	Inf	11.146
chr12	319125	A/G	2	1	3	0	58	26	8	63	SLC6A12	rs557881	0.155	0.018	3.412	10.5
chr12	6421495	G/A	1	4	1	0	42	12	5	96	PLEKHG6	rs740842	0.015	0.455	12.353	2.16
chr12	7842932	C/T	1	4	1	0	92	54	8	1	GDF3	rs12819884	0.047	0.297	7.419	3.65
chr12	8667897	A/G	2	4	0	0	115	35	4	1	CLEC4D	rs4304840	0.045	NA	5.897	0
chr12	9098149	T/C	4	2	0	0	145	1	0	9	M6PR	novel	0.004	NA	72.5	NA
chr12	10163375	C/A	1	5	0	0	94	41	11	9	CLEC12B	rs1359082	0.028	NA	9.038	0
chr12	10332197	G/T	4	2	0	0	149	6	0	0	C12orf59	rs2291481	0.029	NA	12.417	NA
chr12	11035274	G/T	1	1	2	2	53	5	10	87	PRH1	rs28607516	0.046	0.127	10.6	5.8
chr12	11083356	A/G	3	3	0	0	119	17	1	18	PRH2	rs1049112	0.041	NA	6.611	0
chr12	11244369	G/A	3	3	0	0	128	14	0	13	TAS2R43	novel	0.021	NA	9.143	NA
chr12	11244378	C/G	1	5	0	0	94	49	2	10	TAS2R43	novel	0.027	NA	9.216	0
chr12	11244390	T/C	0	6	0	0	63	78	4	10	TAS2R43	rs73064966	0.036	NA	Inf	0
chr12	11461553	T/C	0	6	0	0	81	49	0	25	PRB4	rs11054244	0.004	NA	Inf	NA
chr12	13526305	T/C	4	2	0	0	147	8	0	0	C12orf36	rs7308685	0.046	NA	9.188	NA
chr12	28412372	G/A	3	2	1	0	118	15	0	22	CCDC91	rs11049488	0.029	0.043	7.867	Inf
chr12	31605044	G/T	1	4	0	1	94	41	4	16	DENND5B	rs1056320	0.046	NA	8.356	0
chr12	43822171	G/A	2	3	0	1	112	13	1	29	ADAMTS20	rs7310011	0.016	NA	12	0
chr12	43826204	C/T	2	3	0	1	121	16	1	17	ADAMTS20	rs7297737	0.02	NA	10.676	0
chr12	48919793	T/C	2	2	2	0	104	34	2	15	OR8S1	rs2705143	0.048	0.008	5.778	34.5
chr12	53240025	C/T	2	4	0	0	94	29	3	29	KRT78	rs10876360	0.047	NA	5.875	0
chr12	68707287	G/A	3	1	2	0	103	43	6	3	MDM1	rs2306392	0.309	0.031	2.102	12.167
chr12	104408794	C/T	0	5	1	0	65	48	11	31	GLT8D2	rs17035120	0.014	0.447	Inf	2.055
chr12	109520769	A/G	3	3	0	0	83	12	0	60	USP30	rs16939904	0.041	NA	6.917	NA
chr12	111317810	A/G	4	2	0	0	151	3	0	1	CCDC63	rs114129785	0.011	NA	25.167	NA
chr12	111993712	C/T	2	0	4	0	60	51	29	15	ATXN2	rs7969300	0.492	0.024	1.5	7.655
chr12	112477055	T/C	1	1	4	0	47	69	39	0	NAA25	rs12231744	0.421	0.044	2.176	5.949
chr12	123082457	T/G	3	2	0	1	130	4	0	21	KNTC1	rs75696429	0.015	NA	21.667	NA
chr12	123187055	T/A	4	2	0	0	114	0	0	41	GPR109A	novel	0.002	NA	Inf	NA
chr12	123200334	T/C	1	4	1	0	43	16	11	85	GPR109B	rs116821988	0.045	0.657	7.963	1.073
chr12	123879666	A/G	1	5	0	0	75	43	0	37	SETD8	rs61955119	0.032	NA	8.721	NA
chr12	123879668	G/C	1	5	0	0	75	44	0	36	SETD8	rs61955120	0.034	NA	8.523	NA
chr13	21735998	T/C	3	3	0	0	121	20	0	14	SKA3	rs17345690	0.049	NA	6.05	NA
chr13	25021263	T/C	1	5	0	0	99	50	0	6	PARP4	rs77269056	0.022	NA	9.9	NA
chr13	25378476	A/G	1	5	0	0	103	38	5	9	RNF17	rs9511451	0.012	NA	11.977	0
chr13	25440318	G/A	1	5	0	0	106	44	5	0	RNF17	rs9507425	0.017	NA	10.816	0
chr13	25487103	T/C	1	3	2	0	88	59	5	3	CENPJ	rs35498994	0.057	0.023	6.875	14.7
chr13	38138689	C/T	3	3	0	0	141	13	1	0	POSTN	rs9547952	0.016	NA	10.071	0
chr13	44457925	A/G	2	1	3	0	78	58	19	0	C13orf31	rs3764147	0.347	0.034	2.026	7.158
chr13	111119396	G/C	3	3	0	0	90	14	0	51	COL4A2	rs3803230	0.046	NA	6.429	NA
chr13	113053470	T/A	0	1	5	0	28	60	60	7	C13orf28	rs10816	0.293	0.049	Inf	7.333
chr14	19553642	A/G	2	2	2	0	103	1	0	51	POTEG	rs57000026	0	0.003	206	Inf
chr14	20295627	C/G	2	4	0	0	117	36	0	2	OR4N2	rs72663752	0.035	NA	6.5	NA
chr14	22102293	C/T	1	2	1	2	44	6	0	105	OR10G2	rs41307110	0.012	0.074	22	Inf
chr14	22102745	C/A	1	2	3	0	77	53	13	12	OR10G2	rs41314525	0.084	0.017	5.833	10
chr14	23371055	G/C	1	5	0	0	99	52	2	2	RBM23	rs1127066	0.027	NA	9.167	0
chr14	39722023	G/C	1	1	4	0	38	77	40	0	MIA2	rs10134365	0.551	0.048	1.624	5.75
chr14	39818028	A/G	1	0	5	0	22	71	62	0	CTAGE5	rs1140952	0.795	0.046	0.827	7.5
chr14	44974966	G/A	0	4	2	0	65	61	16	13	FSCB	rs1959379	0.029	0.156	Inf	3.938
chr14	44975052	A/G	0	4	2	0	64	74	16	1	FSCB	rs3825630	0.044	0.137	Inf	4.312
chr14	44975606	G/T	0	4	2	0	64	75	16	0	FSCB	rs3809429	0.045	0.135	Inf	4.344
chr14	50092598	T/C	3	2	0	1	130	7	0	18	C14orf104	rs80237479	0.032	NA	12.381	NA
chr14	75513828	G/A	2	4	0	0	120	32	3	0	MLH3	rs175080	0.031	NA	6.857	0
chr14	88407888	A/G	1	5	0	0	110	35	10	0	GALC	rs398607	0.011	NA	12.222	0
chr14	90745422	T/C	0	2	4	0	42	77	34	2	C14orf102	rs3737035	0.153	0.029	Inf	7
chr14	93263982	C/G	2	3	1	0	115	34	4	2	GOLGA5	rs17128572	0.042	0.177	6.053	7.45
chr14	94546058	T/C	4	2	0	0	148	7	0	0	DDX24	novel	0.037	NA	10.571	NA
chr14	105412541	C/T	2	1	2	1	88	8	3	56	AHNAK2	rs12433837	0.017	0.018	12	21.333
chr14	105412561	C/T	3	0	2	1	92	10	3	50	AHNAK2	rs3000771	0.136	0.016	4.718	22.667
chr14	105415229	T/C	3	2	0	1	116	7	1	31	AHNAK2	rs10134675	0.048	NA	9.667	0
chr15	22369290	A/G	2	2	2	0	88	60	7	0	OR4M2	rs12593418	0.237	0.037	2.627	10.571
chr15	40916632	T/A	4	2	0	0	149	6	0	0	CASC5	novel	0.029	NA	12.417	NA
chr15	42032383	C/G	2	1	2	1	81	18	3	53	MGA	rs17677991	0.073	0.017	5.786	22
chr15	42115747	G/C	2	2	2	0	56	16	2	81	MAPKBP1	rs3959569	0.046	0.027	6.222	18
chr15	42302433	A/G	1	3	1	1	79	15	6	55	PLA2G4E	rs9920802	0.011	0.297	15.048	3.917
chr15	42643538	A/G	3	3	0	0	138	14	0	3	GANC	rs7180279	0.017	NA	9.857	NA
chr15	42681199	G/A	3	3	0	0	133	21	1	0	CAPN3	rs1801449	0.048	NA	6.045	0
chr15	42742464	A/G	3	1	2	0	109	41	4	1	ZFP106	rs12101559	0.253	0.017	2.422	18.75
chr15	64968292	T/G	4	2	0	0	99	0	0	56	ZNF609	novel	0.003	NA	Inf	NA
chr15	75586737	T/C	4	2	0	0	103	4	0	48	GOLGA6D	rs2118541	0.032	NA	12.875	NA
chr15	79217691	G/A	4	2	0	0	89	4	0	62	CTSH	rs117238468	0.041	NA	11.125	NA
chr15	82512429	C/G	0	0	6	0	22	48	51	34	EFTUD1	rs2292189	0.311	0.007	Inf	Inf
chr15	97327393	C/T	1	5	0	0	65	15	1	74	SPATA8	rs3812907	0.003	NA	20.312	0
chr16	11001421	C/A	2	3	0	1	63	8	1	83	CIITA	rs78108426	0.025	NA	10.5	0
chr16	11647492	T/C	2	4	0	0	66	6	1	82	LITAF	rs4280262	0.003	NA	18.857	0
chr16	14988868	A/G	2	4	0	0	45	12	0	98	NOMO1	rs62038492	0.032	NA	7.5	NA
chr16	22237118	A/G	1	4	1	0	36	12	6	101	EEF2K	rs9935059	0.027	0.541	10	1.6
chr16	70993553	A/T	3	3	0	0	130	20	0	5	HYDIN	rs117230284	0.042	NA	6.5	NA
chr16	81301694	A/T	1	5	0	0	105	33	2	15	BCMO1	rs12934922	0.006	NA	15	0
chr16	84906098	C/G	0	0	6	0	30	62	56	7	CRISPLD2	rs721005	0.266	0.004	Inf	Inf
chr17	1183338	C/T	0	5	1	0	75	17	5	58	TUSC5	rs111587833	0	0.309	Inf	3.68
chr17	3446885	T/C	1	4	1	0	50	25	8	72	TRPV3	rs322937	0.049	0.483	7.576	1.875
chr17	4712617	C/T	0	3	3	0	62	57	24	12	PLD2	rs2286672	0.037	0.073	Inf	4.958
chr17	4936898	C/T	0	0	5	1	20	23	14	98	GPR172B	rs2304445	0.131	0.002	Inf	Inf
chr17	5041471	C/A	4	2	0	0	141	8	0	6	USP6	rs75655436	0.049	NA	8.812	NA
chr17	7386217	T/C	1	5	0	0	109	34	0	12	AMAC1L3	novel	0.005	NA	16.029	NA
chr17	13400028	G/A	4	2	0	0	73	0	0	82	HS3ST3A1	novel	0.005	NA	Inf	NA
chr17	15517284	G/C	2	2	2	0	107	6	2	40	CDRT1	rs3809727	0.001	0.012	26.75	28.25
chr17	17046024	C/A	0	1	5	0	20	37	30	68	MPRIP	rs3744137	0.223	0.027	Inf	9.5
chr17	18682163	T/C	4	2	0	0	141	8	0	6	FBXW10	rs1026261	0.049	NA	8.812	NA
chr17	21319767	C/G	0	6	0	0	71	62	0	22	KCNJ12	rs1612176	0.012	NA	Inf	NA
chr17	21319786	G/A	0	6	0	0	58	48	0	49	KCNJ12	rs78547883	0.011	NA	Inf	NA
chr17	33749919	A/C	0	6	0	0	68	63	24	0	SLFN12	rs1849733	0.035	NA	Inf	0
chr17	35600469	C/G	3	3	0	0	133	19	1	2	ACACA	rs17848759	0.04	NA	6.65	0
chr17	39622068	G/T	0	2	4	0	35	44	26	50	KRT32	rs2071561	0.097	0.045	Inf	6.077
chr17	45234277	A/C	0	6	0	0	76	79	0	0	CDC27	novel	0.963	0.02	Inf	Inf
chr17	45234298	G/C	0	0	6	0	1	75	79	0	CDC27	rs62077263	0.036	NA	8	0
chr17	48432324	G/C	3	3	0	0	56	6	1	92	XYLT2	rs12451299	0.011	NA	10.08	0
chr17	48456193	T/C	2	4	0	0	126	22	3	4	EME1	rs12450550	0.036	NA	9.538	0
chr17	56584508	T/C	1	4	0	1	62	20	6	67	MTMR4	rs2302190	0.011	NA	25.333	NA
chr17	58285542	G/A	4	2	0	0	152	3	0	0	USP32	rs76478630	0.028	0.32	Inf	3.65
chr17	63554591	G/A	0	5	1	0	36	37	4	78	AXIN2	rs2240308	0.009	NA	13.091	NA
chr17	65120111	G/C	3	3	0	0	144	11	0	0	HELZ	novel	0.024	NA	14.6	NA
chr17	66903998	C/T	4	2	0	0	146	5	0	4	ABCA8	rs76067052	0.024	NA	14.6	NA
chr17	67039645	C/T	4	2	0	0	146	5	0	4	ABCA9	rs61744800	0.325	0.049	Inf	7.328
chr17	71196809	A/G	0	1	5	0	25	60	58	12	COG1	rs1026128	0.035	NA	6.6	0
chr17	72588778	C/T	2	4	0	0	99	26	4	26	C17orf77	rs58253413	0.006	NA	64	NA
chr17	76490694	C/T	3	2	0	1	96	1	0	58	DNAH17	novel	0.023	0.087	8.5	Inf
chr17	79089590	A/G	2	3	1	0	51	12	0	92	BAIAP2	rs4969391	0.046	NA	9.188	NA
chr18	6971872	G/A	4	2	0	0	147	8	0	0	LAMA1	rs76842111	0.034	NA	6.611	0
chr18	6985270	C/T	2	4	0	0	119	32	4	0	LAMA1	rs11664063	0.034	0.292	10.25	4.5
chr18	8784612	A/G	1	3	1	1	41	13	3	98	KIAA0802	rs1965665	0.002	NA	19.286	0
chr18	9887429	C/T	2	4	0	0	135	13	1	6	TXNDC2	rs2240908	0.036	NA	6.457	NA
chr18	14542949	T/C	2	4	0	0	113	35	0	7	POTEC	rs9807555	0.006	NA	12.762	NA
chr18	28720072	G/A	2	4	0	0	134	21	0	0	DSC1	rs74652634	0.038	0.208	6.324	5.96
chr18	33754507	A/G	2	3	1	0	117	32	5	1	ELP2	rs12607773	0.002	0.024	Inf	14.4
chr18	42532693	C/A	0	4	2	0	98	46	5	6	SETBP1	rs1064204	0.038	NA	10.5	NA
chr18	67863773	A/G	4	2	0	0	147	7	0	1	RTTN	novel	0.031	NA	14.167	NA
chr18	70417304	C/T	4	2	0	0	85	3	0	67	NETO1	rs118113391	0.018	NA	8.519	0
chr19	4292841	C/G	2	4	0	0	115	24	3	13	TMIGD2	rs28477168	0.038	NA	8	0
chr19	4294623	C/A	3	3	0	0	48	4	2	101	TMIGD2	rs58237134	0.001	NA	Inf	NA
chr19	4511746	A/T	0	5	0	1	76	24	0	55	PLIN4	rs62115192	0.015	NA	9	0
chr19	6921868	G/A	2	4	0	0	126	26	2	1	EMR1	rs7256147	0.492	0.036	1.509	7.333
chr19	8160334	G/A	2	1	3	0	43	45	12	55	FBN3	rs12608849	0.007	0.501	Inf	1.756
chr19	10084292	C/G	0	5	1	0	51	28	9	67	COL5A3	rs2287813	0.022	NA	15	NA
chr19	12059467	C/G	4	2	0	0	150	5	0	0	ZNF700	rs73509026	0.031	NA	12.167	NA
chr19	12157571	G/A	4	2	0	0	146	6	0	3	ZNF878	novel	0.017	NA	10.556	NA
chr19	12186761	A/G	3	3	0	0	95	9	0	51	ZNF844	rs7259845	0.007	NA	12.429	0
chr19	12187861	T/G	2	4	0	0	87	13	1	54	ZNF844	rs10426017	0.042	NA	Inf	0
chr19	12541214	G/T	0	6	0	0	65	71	19	0	ZNF443	rs7256321	0.042	NA	Inf	0
chr19	12541542	C/T	0	6	0	0	65	71	19	0	ZNF443	rs34507016	0.039	NA	Inf	0
chr19	12541544	A/C	0	6	0	0	66	70	19	0	ZNF443	rs35055629	0.042	NA	Inf	0
chr19	12541795	C/A	0	6	0	0	65	71	19	0	ZNF443	rs35699767	0.039	NA	Inf	0
chr19	12542653	T/G	0	6	0	0	66	70	19	0	ZNF443	rs4239550	0.039	NA	Inf	0
chr19	12542654	T/A	0	6	0	0	66	70	19	0	ZNF443	rs28599549	0.018	NA	10.652	0
chr19	12543251	A/C	1	5	0	0	98	34	12	11	ZNF443	rs62114866	0.204	0.022	2.78	15
chr19	20002439	G/T	3	1	2	0	114	36	5	0	ZNF253	rs75543118	0.011	0.001	25	Inf
chr19	20045107	C/T	4	0	2	0	150	3	0	2	ZNF93	novel	0.037	0.001	10.571	Inf
chr19	20045119	C/A	4	0	2	0	148	7	0	0	ZNF93	novel	0.04	NA	7.917	NA
chr19	22155696	T/C	1	5	0	0	95	60	0	0	ZNF208	novel	0.009	NA	13.023	NA
chr19	22155783	C/T	1	5	0	0	112	43	0	0	ZNF208	novel	0.017	NA	12.15	NA
chr19	22574357	C/G	2	3	0	1	81	10	0	64	ZNF98	rs78240139	0.021	NA	7.935	NA
chr19	22574988	T/C	2	4	0	0	123	31	0	1	ZNF98	novel	0.021	0.235	8.353	5.667
chr19	22817278	T/G	2	4	0	0	71	14	1	69	ZNF492	novel	0.003	0.146	16.667	11
chr19	22846623	G/A	2	3	1	0	71	14	3	67	ZNF492	rs71355986	0.01	0.298	10.526	3.767
chr19	22846680	G/C	2	3	1	0	100	10	2	43	ZNF492	rs12975335	0.033	NA	9.697	0
chr19	22846697	T/C	2	3	1	0	100	13	6	36	ZNF492	rs62118831	0.033	NA	9.857	0
chr19	22847072	G/C	1	4	0	1	80	31	2	42	ZNF492	rs71236900	0.018	0.148	9.571	9.667
chr19	22847084	G/T	1	4	0	1	69	27	1	58	ZNF492	rs71236901	0.046	0.179	6.19	7.35
chr19	22939456	T/G	3	2	1	0	134	11	3	7	ZNF99	rs56091278	0.043	0.108	6.381	15.3
chr19	22939540	T/G	3	2	1	0	130	17	4	4	ZNF99	rs62119149	0.029	0.101	8.925	17.125
chr19	22941591	A/T	3	2	1	0	134	19	2	0	ZNF99	rs62119159	0.048	0.792	Inf	0.676
chr19	22942335	G/A	2	2	1	1	119	18	2	16	ZNF99	rs61740110	0.043	0.068	Inf	5.12
chr19	41869392	T/C	0	5	1	0	38	33	21	63	B9D2	rs2241714	0.042	0.098	Inf	5.462
chr19	43371294	C/A	0	3	3	0	64	64	25	2	PSG1	rs2353115	0.045	0.079	Inf	4.741
chr19	43372941	T/C	0	4	2	0	65	77	13	0	PSG1	rs28374299	0.048	0.079	Inf	4.741
chr19	43382368	T/G	0	3	3	0	64	64	27	0	PSG1	rs11559262	0.029	0.144	7	10
chr19	43382374	C/G	0	3	3	0	63	65	27	0	PSG1	rs11559261	0.01	0.037	10.4	Inf
chr19	43411767	C/T	2	3	1	0	119	31	3	2	PSG6	rs76740241	0.01	0.037	10.4	Inf
chr19	43519270	A/G	2	3	1	0	130	25	0	0	PSG11	rs111493043	0.015	0.109	9	15.2
chr19	43528932	C/T	2	3	1	0	130	25	0	0	PSG11	rs111739483	0.009	0.073	10.917	30.8
chr19	43579679	T/A	2	3	1	0	126	26	2	1	PSG2	rs1058086	0.029	0.214	7.03	5.76
chr19	43585122	C/T	2	3	1	0	131	23	1	0	PSG2	novel	0.003	0.312	18.036	3.486
chr19	43586664	C/G	2	3	1	0	116	28	5	6	PSG2	rs3887660	0.001	NA	28	NA
chr19	43702184	G/A	1	4	1	0	101	21	7	26	PSG4	novel	0.028	NA	10.125	0
chr19	43773574	G/A	1	5	0	0	84	15	0	56	PSG9	rs73037706	0.029	0.063	18.667	Inf
chr19	49339098	T/C	2	3	0	1	54	7	1	93	HSD17B14	rs8110220	0.605	0.014	1.123	10.923
chr19	50462640	T/C	2	1	1	2	56	3	0	96	SIGLEC11	rs364111	0.022	0.073	8.688	30.8
chr19	53086598	G/A	3	0	3	0	82	60	13	0	ZNF701	rs3745102	0.022	0.073	8.688	30.8
chr19	53344051	T/C	3	2	1	0	139	15	1	0	ZNF468	rs112227284	0.022	0.073	8.688	30.8
chr19	53344426	T/C	3	2	1	0	139	15	1	0	ZNF468	rs12462929	0.026	0.073	8.118	30.8
chr19	53345060	G/C	3	2	1	0	139	15	1	0	ZNF468	rs61747364	0.022	0.073	8.688	30.8
chr19	53345095	G/A	3	2	1	0	138	16	1	0	ZNF468	rs61729939	0.026	0.073	8.118	30.8
chr19	53345110	A/G	3	2	1	0	139	15	1	0	ZNF468	rs61729942	0.007	NA	38.25	NA
chr19	53345176	C/T	3	2	1	0	138	16	1	0	ZNF468	rs61732713	0.034	0.649	9.048	1.111
chr19	53645545	A/G	4	2	0	0	153	2	0	0	ZNF347	novel	0.002	0.108	18.6	20.4
chr19	53770261	T/C	1	4	1	0	38	12	9	96	VN1R4	rs12977715	0.008	0.052	14.714	Inf
chr19	54745989	G/C	2	3	1	0	93	9	1	52	LILRA6	rs1052963	0.041	0.217	6.167	5.68
chr19	54745993	C/T	3	2	1	0	103	7	0	45	LILRA6	rs11673178	0.038	0.25	6.343	4.667
chr19	55301595	G/C	2	3	1	0	111	31	5	8	KIR3DP1	rs116897146	0.026	NA	18.25	NA
chr19	55301617	T/C	2	3	1	0	111	29	6	9	KIR3DP1	rs34531670	0.023	NA	8.286	NA
chr19	55350959	C/A	4	2	0	0	73	2	0	80	KIR2DS4	novel	0.02	NA	21.25	NA
chr19	55350963	T/A	2	4	0	0	58	14	0	83	KIR2DS4	novel	0.003	NA	Inf	0
chr19	55568085	G/T	4	2	0	0	85	2	0	68	RDH13	rs12609004	0.013	NA	12.812	0
chr19	57838018	C/G	0	6	0	0	91	41	10	13	ZNF543	rs6510057	0.005	0.332	Inf	3.267
chr20	1592215	C/G	1	5	0	0	41	10	6	98	SIRPB1	rs1057114	0.045	0.032	7.763	7.818
chr20	1600524	T/C	0	5	1	0	63	35	6	51	SIRPB1	rs1535882	0.006	NA	Inf	0
chr20	1895889	G/C	1	2	3	0	59	27	11	58	SIRPA	rs1057114	0.006	NA	Inf	0
chr20	5943956	G/C	0	6	0	0	80	48	9	18	MCM8	rs61752028	0.024	NA	16.5	NA
chr20	5948542	G/A	0	6	0	0	91	55	9	0	MCM8	rs28403619	0.145	0.019	3.981	20.444
chr20	13251388	C/G	3	2	0	1	99	4	0	52	ISM1	rs75146235	0.405	0.038	Inf	Inf
chr20	19951534	T/A	2	1	2	1	69	23	3	60	RIN2	rs3803981	0.034	NA	11.5	NA
chr20	31652292	G/A	0	0	6	0	16	32	63	44	C20orf185	rs4911290	0.044	NA	11.667	NA
chr20	31767470	G/C	4	2	0	0	138	6	0	11	C20orf70	rs1075435	0.034	0.063	Inf	5.571
chr20	40045231	G/C	4	2	0	0	70	3	0	82	CHD6	rs3817893	0.03	NA	Inf	NA
chr20	52645166	A/G	0	3	3	0	41	37	14	63	BCAS1	rs158551	0.002	NA	Inf	NA
chr21	11058229	T/C	0	6	0	0	70	85	0	0	BAGE3	rs2775344	0.221	0.044	Inf	7.623
chr21	11097574	T/A	0	5	0	1	70	26	0	59	BAGE4	rs55673353	0.043	NA	6.057	0
chr21	38525356	T/C	0	1	5	0	35	58	61	1	TTC3	rs1053808	0.038	NA	6.842	NA
chr21	41142932	C/T	2	4	0	0	106	31	4	14	IGSF5	rs8129968	0.028	0.104	Inf	4.385
chr21	42749081	T/C	3	3	0	0	130	19	0	6	MX2	rs56680307	0.036	NA	15	NA
chr21	43531553	A/C	0	3	3	0	33	24	13	85	UMODL1	rs220128	0.023	0.189	9.5	8.2
chr21	45970621	G/C	4	2	0	0	60	2	0	93	KRTAP10-2	novel	0.022	NA	15	NA
chr21	46011987	A/G	3	2	1	0	76	6	2	71	KRTAP10-6	rs116997836	0.022	NA	15	NA
chr21	47660749	A/C	4	2	0	0	150	5	0	0	MCM3AP	rs17176933	0	NA	120	NA
chr21	47660867	G/A	4	2	0	0	150	5	0	0	MCM3AP	rs2298697	0.021	NA	8.071	0
chr22	16287789	C/G	3	3	0	0	120	1	0	34	POTEH	novel	0.023	NA	16.833	NA
chr22	19766782	C/T	2	4	0	0	113	26	2	14	TBX1	rs4819522	0.018	NA	18	NA
chr22	23627238	C/A	4	2	0	0	101	3	0	51	BCR	rs12484731	0.042	0.266	8.103	4.867
chr22	23632547	A/G	4	2	0	0	144	4	0	7	BCR	rs35537221	0.007	NA	Inf	NA
chr22	24622648	T/C	1	4	1	0	47	26	3	79	GGT5	rs2275984	0.034	0.114	Inf	3.96
chr22	29706927	C/G	4	2	0	0	61	0	0	94	GAS2L1	rs61737776	0.024	NA	7.63	0
chr22	29908072	C/T	0	3	3	0	55	44	25	31	THOC5	rs1049534	0.039	0.569	Inf	1.422
chr22	30762140	G/A	2	4	0	0	103	25	2	25	CCDC157	rs740223	0.004	NA	72.5	NA
chr22	37462936	A/G	0	5	1	0	32	32	9	82	TMPRSS6	rs855791	0.012	NA	38.5	NA
chr22	38119528	C/T	4	2	0	0	145	1	0	9	TRIOBP	novel	0.022	NA	15	NA
chr22	45684998	G/A	4	2	0	0	77	1	0	77	UPK3A	novel	0.037	NA	11.875	NA
chrX	76938208	A/G	4	2	0	0	150	5	0	0	ATRX	rs45624939	0.02	NA	Inf	NA
chrX	153593613	C/T	4	2	0	0	95	4	0	56	FLNA	novel	0.016	NA	9.467	0
chr1	144615251	ins (GA,AA)	1	2	3	0	55	9	5	86	NBPF9	rs10625215	0.003	0.014	19.643	12.8
chr2	85578097	del (1 bp)	3	3	0	0	121	1	3	30	RETSAT	novel	0.002	NA	30.25	0
chr3	75786817	del (9 bp)	3	3	0	0	84	12	1	58	ZNF717	novel	0.047	NA	6.462	0
chr3	111766748	del (1 bp)	4	2	0	0	140	7	0	8	TMPRSS7	novel	0.041	NA	10	NA
chr3	124951171	del (1 bp)	1	5	0	0	66	24	0	65	ZNF148	novel	0.009	NA	13.75	NA
chr3	183493743	del (3 bp)	2	4	0	0	59	11	2	83	YEATS2	novel	0.018	NA	9.077	0
chr6	29912028	del (1 bp)	2	4	0	0	66	14	0	75	HLA-A	rs113337937	0.016	NA	9.429	NA
chr6	161519350	del (3 bp)	1	5	0	0	47	3	0	105	MAP3K4	novel	0	NA	78.333	NA
chr7	76240785	del (1 bp)	2	4	0	0	50	7	3	95	POMZP3	novel	0.016	NA	10	0
chr8	10480299	ins (G)	3	3	0	0	100	4	1	50	RP1L1	novel	0.005	NA	20	0
chr8	52732978	ins (T)	0	6	0	0	88	67	0	0	PCMTD1	novel	0.008	NA	Inf	NA
chr9	107361450	del (2 bp)	4	2	0	0	101	4	0	50	OR13C5	rs35762823	0.033	NA	12.625	NA
chr9	138516346	del (1 bp)	2	3	1	0	64	9	5	77	GLT6D1	novel	0.018	0.368	9.143	2.92
chr11	71850157	ins (AT)	4	2	0	0	80	2	1	72	FOLR3	rs71891516	0.035	NA	13.333	0
chr12	9246176	del (5 bp)	4	2	0	0	103	2	2	48	A2M	novel	0.032	NA	12.875	0
chr12	118506327	del (6 bp)	2	2	2	0	65	33	5	52	VSIG10	novel	0.153	0.047	3.421	9.8
chr13	25832831	del (6 bp)	4	2	0	0	130	7	0	18	MTMR6	novel	0.046	NA	9.286	NA
chr13	97639879	del (1 bp)	3	2	1	0	138	11	2	4	OXGR1	novel	0.015	0.111	10.615	14.9
chr17	34956585	del (2 bp)	1	4	0	1	52	19	1	83	DHRS11	rs3216914	0.031	NA	10.4	0
chr17	38858134	del (1 bp)	0	5	1	0	53	32	28	42	KRT24	rs78446812	0.026	0.821	Inf	0.607
chr18	72223608	ins (CTG)	0	1	5	0	9	26	15	105	CNDP1	rs60017744	0.331	0.018	Inf	11.667
chr19	51729577	del (19 bp)	4	2	0	0	148	4	0	3	CD33	novel	0.017	NA	18.5	NA
